# Supplementary material for: Evaluating meta-analysis as a replication success measure
Source: PLoS One. 2024 Dec 11;19(12):e0308495. doi: 10.1371/journal.pone.0308495 (PMC11633967; doi:10.1371/journal.pone.0308495)
Supplement: S1 Table — (XLSX) [file pone.0308495.s001.xlsx]

## Sheet: Sheet1
		Original studies					Replication studies					Meta-analysis
		effect size type	effect size value		sample size		effect size type	effect size value		sample size		effect size	p-value (one sided)
			ILB	IUB	ILB	IUB		ILB	IUB	ILB	IUB
		r	0.2	0.3	60	80	pearson_r	-0.2	-0.1	500	550	-0.073	0.964
		d_sample (indep)*	0.5	0.6	1800	1900	d_sample (indep)	0.9	1	1300	1400	0.729	p < 0.001
		d_sample (indep)	2.9	3	500	550	cohen_d	-1.6	-1.5	450	500	0.254	0.001
		pearson	0.4	0.5	100	150	pearson	-0.3	-0.2	150	200	0.329	p < 0.001
		d_sample (indep)	0.4	0.5	100	150	d_sample (indep)	-0.2	-0.1	1100	1200	-0.094	0.95
		d_sample (one)	0.6	0.7	40	60	d_sample (one)	0.1	0.2	90	110	0.261	0.002
		d_sample (indep)	0.6	0.7	100	150	d_sample (indep)	0.2	0.3	600	650	0.302	p < 0.001
		d_sample (one)	0.4	0.5	100	150	d_sample (one)	0.1	0.2	250	300	0.232	p < 0.001
		d_sample (indep)	0.5	0.6	100	150	d_sample (indep)	0.4	0.5	250	300	0.472	p < 0.001
		part_cor	0.2	0.3	250	300	part_cor	0.3	0.4	500	550	0.298	p < 0.001
		d_sample (indep)	0.8	0.9	30	50	d_sample (indep)	0.1	0.2	250	300	0.184	0.056
		d_sample (indep)*	0.2	0.3	2200	2300	d_sample (indep)	0.1	0.2	2300	2400	0.219	p < 0.001
		d_sample (indep)	0.4	0.5	1600	1700	d_sample (indep)	0.5	0.6	350	400	0.462	p < 0.001
		d_sample (indep)	2.1	2.2	20	40	d_sample (indep)	-0.2	-0.1	30	50	0.619	0.01
		d_sample (indep)	1.5	1.6	20	40	d_sample (indep)	0.2	0.3	70	90	0.497	0.007
		Note: Replication studies with effect size type * were data analytic replications (i.e., with a second existing dataset identified and tested during SCORE). All other replications were direct replications (i.e., with new data collection during SCORE). In this table, the results of 15 rather than 17 SCORE studies are reported; two studies were excluded because these replication studies had a diffe…
