# Supplementary material for: Evaluating meta-analysis as a replication success measure
Source: PLoS One. 2024 Dec 11;19(12):e0308495. doi: 10.1371/journal.pone.0308495 (PMC11633967; doi:10.1371/journal.pone.0308495)
Supplement: S2 Table — (XLSX) [file pone.0308495.s002.xlsx]

## Sheet: Sheet1
		Original studies		Replication studies		Meta-analysis
		effect size value	sample size	effect size value	sample size	effect size	p-value (one sided)
		0.005	564	0.106	3513	0.092	p < 0.001
		0.141	28	0.029	28	0.085	0.274
		0.162	96	0.145	94	0.154	0.018
		0.169	184	0.037	280	0.089	0.028
		0.188	118	0.003	224	0.066	0.112
		0.191	196	-0.03	261	0.064	0.086
		0.191	196	0.018	316	0.084	0.029
		0.198	96	0.252	243	0.237	p < 0.001
		0.209	133	0.094	113	0.156	0.008
		0.211	259	0.045	249	0.129	0.002
		0.213	117	0.55	236	0.439	p < 0.001
		0.217	113	-0.049	160	0.061	0.161
		0.223	110	-0.005	222	0.07	0.103
		0.226	375	0.073	177	0.177	p < 0.001
		0.226	86	0.105	158	0.147	0.011
		0.228	96	0.019	108	0.117	0.049
		0.229	94	-0.052	194	0.039	0.258
		0.233	192	-0.006	270	0.093	0.024
		0.275	92	-0.102	139	0.047	0.24
		0.281	70	0.074	147	0.14	0.021
		0.296	174	0.335	141	0.313	p < 0.001
		0.310*	43	0.277*	43	0.293	0.004
		0.321	53	-0.034	72	0.115	0.105
		0.329	85	-0.136	70	0.12	0.072
		0.347	57	0.23	118	0.267	p < 0.001
		0.356	33	0.104	92	0.167	0.034
		0.359	28	0.298	61	0.317	0.002
		0.368	69	0.151	178	0.211	p < 0.001
		0.381	154	0.292	50	0.36	p < 0.001
		0.39	28	0.018	66	0.124	0.123
		0.394	40	0.437	95	0.425	p < 0.001
		0.397	33	0.077	75	0.171	0.042
		0.398	33	0.4	72	0.399	p < 0.001
		0.398	75	-0.037	1488	-0.017	0.747
		0.398	36	-0.03	88	0.089	0.166
		0.399	101	-0.042	40	0.278	p < 0.001
		0.4	31	0.255	43	0.315	0.005
		0.402	36	-0.227	47	0.043	0.354
		0.405	36	-0.034	70	0.111	0.134
		0.418	53	0.013	49	0.224	0.014
		0.424	43	0.003	126	0.106	0.088
		0.454	26	-0.219	33	0.073	0.297
		0.46	70	0.11	16	0.403	p < 0.001
		0.462	43	0.012	133	0.118	0.062
		0.479	25	0.452	39	0.462	p < 0.001
		0.499	33	0.136	49	0.279	0.007
		0.527	46	0.18	46	0.354	p < 0.001
		0.547	30	0.103	58	0.249	0.012
		0.552	33	-0.485	10	0.356	0.015
		0.572	41	0.327	41	0.45	p < 0.001
		0.62	13	0.365	19	0.463	0.009
		0.625	280	0.091	144	0.445	p < 0.001
		0.634	33	0.426	21	0.556	p < 0.001
		0.635	39	-0.111	33	0.296	0.008
		0.649	32	0.78	32	0.714	p < 0.001
		0.685	15	0.149	30	0.314	0.025
		0.685	25	0.419	33	0.532	p < 0.001
		0.686	19	0.26	23	0.449	0.004
		0.711	25	0.234	25	0.472	p < 0.001
		0.73	38	0.524	39	0.626	p < 0.001
		0.775	16	0.545	13	0.675	p < 0.001
		0.815	23	0.506	31	0.634	p < 0.001
		0.831	126	1005	177	0.933	p < 0.001
		0.839	30	0.586	27	0.72	p < 0.001
		0.865	30	1047	31	0.958	p < 0.001
		0.869	11	0.974	11	0.922	p < 0.001
		0.895	22	0.832	22	0.864	p < 0.001
		0.898	101	0.132	16	0.808	p < 0.001
		0.912	9	1608	18	1409	p < 0.001
		0.913	15	0.211	20	0.501	0.003
		0.946	9	0.875	16	0.897	p < 0.001
		1017	78	0.78	38	0.942	p < 0.001
		1292	9	0.121	9	0.706	0.007
		Note: The studies are sorted on the effect size of the original OSC [40] study. The effect size of the original and replication study with * are Fisher z transformed partial correlations. All other effect sizes are Fisher z transformed correlations.
