# Supplementary material for: Evaluating meta-analysis as a replication success measure
Source: PLoS One. 2024 Dec 11;19(12):e0308495. doi: 10.1371/journal.pone.0308495 (PMC11633967; doi:10.1371/journal.pone.0308495)
Supplement: S3 Table — (XLSX) [file pone.0308495.s003.xlsx]

## Sheet: SCORE
	Study identifier	Type of outcome measure	Effect size original SCORE study		Sample size original SCORE study		Minimal effect size replication study		p(Model 1: Sceptic estimate)		p(Model 2: Moderate estimate)		p(Model 3: Optimistic estimate)
			ILB	IUB	ILB	IUB	N_r=1*N_o	N_r=5*N_o	N_r=1*N_o	N_r=5*N_o	N_r=1*N_o	N_r=5*N_o	N_r=1*N_o	N_r=5*N_o
	SCORE_study01	partial correlation	0.2	0.3	250	300	-0.075	0.006	0.740744	0.477656	0.940645	0.832933	0.99294	0.975858
	SCORE_study02	correlation	0.2	0.3	60	80	0.016	0.048	0.461289	0.338781	0.775763	0.789216	0.946481	0.97837
	SCORE_study03	correlation	0.4	0.5	100	150	-0.271	-0.019	0.973296	0.569619	0.999829	0.989325	1	0.999996
	SCORE_study04	correlation	0.4	0.5	80	100	-0.259	-0.011	0.956759	0.539648	0.999503	0.987223	1	0.999994
	SCORE_study05	partial correlation	0.5	0.6	100	150	-0.362	-0.041	0.99702	0.649207	0.999999	0.997231	1	1
	SCORE_study06	Cohen’s d (indep)	0.2	0.3	2200	2300	-0.184	-0.022	0.955662	0.588222	0.998552	0.945695	0.999994	0.998704
	SCORE_study07	Cohen’s d (indep)	0.4	0.5	1600	1700	-0.327	-0.047	0.99829	0.678004	1	0.996224	1	0.999999
	SCORE_study08	Cohen’s d (indep)	0.4	0.5	100	150	-0.01	0.066	0.51789	0.311379	0.867411	0.902599	0.981631	0.998605
	SCORE_study09	Cohen’s d (indep)	0.5	0.6	100	150	-0.071	0.053	0.627467	0.344573	0.937567	0.947175	0.995333	0.999758
	SCORE_study10	Cohen’s d (indep)	0.5	0.6	1800	1900	-0.45	-0.071	0.999979	0.754692	1	0.999731	1	1
	SCORE_study11	Cohen’s d (indep)	0.6	0.7	100	150	-0.191	0.031	0.804677	0.408844	0.990734	0.989205	0.999787	0.999997
	SCORE_study12	Cohen’s d (indep)	0.8	0.9	30	50	0.021	0.119	0.476101	0.253929	0.858105	0.938753	0.981771	0.999743
	SCORE_study13	Cohen’s d (indep)	1.5	1.6	20	40	-0.342	0.069	0.804918	0.364517	0.996679	0.999671	0.999962	1
	SCORE_study14	Cohen’s d (indep)	2.1	2.2	20	40	-0.633	0.016	0.94993	0.466712	0.999994	1	1	1
	SCORE_study15	Cohen’s d (indep)	2.9	3	500	550	-0.99	-0.216	1	0.977894	1	1	1	1
	SCORE_study16	Cohen’s d (one)	0.4	0.5	100	150	-0.148	0.005	0.852695	0.482398	0.991563	0.962459	0.998813	0.999605
	SCORE_study17	Cohen’s d (one)	0.6	0.7	40	60	-0.206	0.015	0.865982	0.450749	0.996826	0.994662	0.999297	0.999982
	Note: Within the three types of outcome measures, the studies are sorted on the effect size of the original SCORE study. Note that exact values of effect sizes and sample sizes have been replaced with intervals at the request of the SCORE team in order to prevent identification of the individual studies. 'ILB' and 'IUB' refer to 'interval lower bound' and 'interval upper bound'. 'N_r=1*N_o' means…
