# Supplementary material for: Evaluating meta-analysis as a replication success measure
Source: PLoS One. 2024 Dec 11;19(12):e0308495. doi: 10.1371/journal.pone.0308495 (PMC11633967; doi:10.1371/journal.pone.0308495)
Supplement: S4 Table — (XLSX) [file pone.0308495.s004.xlsx]

## Sheet: SCORE
	Study identifier	Effect size original OSC study	Sample size original OSC study	Minimal effect size replication study		p(Model 1: Sceptic estimate)		p(Model 2: Moderate estimate)		p(Model 3: Optimistic estimate)
				N_r=1*N_o	N_r=5*N_o	N_r=1*N_o	N_r=5*N_o	N_r=1*N_o	N_r=5*N_o	N_r=1*N_o	N_r=5*N_o
	OSC_study01	0.00464005	564	0.094	0.034	0.192808	0.369834	0.199564	0.377623	0.205026	0.386972
	OSC_study02	0.140739	28	0.325	0.128	0.0727089	0.16398	0.127319	0.330099	0.204708	0.538246
	OSC_study03	0.162368	96	0.079	0.051	0.29227	0.322119	0.506519	0.608459	0.71837	0.844437
	OSC_study04	0.168876	184	0.005	0.027	0.483531	0.39809	0.737612	0.706576	0.905353	0.910456
	OSC_study05	0.188035	118	0.029	0.038	0.415078	0.361399	0.682779	0.697863	0.879078	0.919095
	OSC_study06	0.19095	196	-0.023	0.02	0.572608	0.422454	0.831246	0.763141	0.958862	0.948516
	OSC_study07	0.19095	196	-0.023	0.02	0.574046	0.424866	0.831301	0.763358	0.958671	0.948173
	OSC_study08	0.197671	96	0.044	0.044	0.380372	0.345053	0.647839	0.690187	0.856099	0.918101
	OSC_study09	0.208716	133	-0.004	0.029	0.512891	0.394954	0.792977	0.759576	0.945184	0.953094
	OSC_study10	0.210707	259	-0.065	0.009	0.710319	0.465137	0.925716	0.823029	0.990352	0.974216
	OSC_study11	0.213138	117	0.005	0.033	0.484528	0.379609	0.769448	0.749728	0.935854	0.952025
	OSC_study12	0.217031	113	0.005	0.034	0.485508	0.376503	0.77318	0.753707	0.937324	0.953855
	OSC_study13	0.223306	110	0.002	0.034	0.494749	0.378468	0.784987	0.763005	0.943774	0.958675
	OSC_study14	0.225897	375	-0.105	-0.003	0.824396	0.51	0.973383	0.871488	0.998337	0.987266
	OSC_study15	0.226106	86	0.03	0.044	0.420745	0.346852	0.712466	0.733482	0.906781	0.94954
	OSC_study16	0.22796	96	0.014	0.038	0.462892	0.36694	0.755904	0.755328	0.931259	0.957978
	OSC_study17	0.229433	94	0.015	0.039	0.458704	0.362195	0.753844	0.753031	0.930709	0.958248
	OSC_study18	0.232859	192	-0.063	0.013	0.695058	0.450837	0.926345	0.836627	0.991643	0.981757
	OSC_study19	0.275008	92	-0.028	0.031	0.576853	0.389532	0.871803	0.832419	0.980955	0.986186
	OSC_study20	0.281194	70	0.003	0.043	0.492012	0.351981	0.808904	0.805882	0.960836	0.981925
	OSC_study21	0.296077	174	-0.118	0.003	0.824814	0.487755	0.982202	0.912963	0.999513	0.997333
	OSC_study22*	0.30952	43	0.057	0.065	0.382395	0.296406	0.697099	0.771677	0.907894	0.978403
	OSC_study23	0.320545	53	0.009	0.05	0.480665	0.337423	0.808461	0.825661	0.964168	0.989541
	OSC_study24	0.328823	85	-0.071	0.024	0.683828	0.415801	0.943137	0.896883	0.996317	0.996857
	OSC_study25	0.346695	57	-0.03	0.041	0.570344	0.362434	0.885745	0.871964	0.987072	0.995526
	OSC_study26	0.356099	33	0.069	0.075	0.370152	0.277901	0.699618	0.790921	0.916215	0.986563
	OSC_study27	0.358977	28	0.107	0.088	0.316025	0.251361	0.626103	0.755311	0.86994	0.980446
	OSC_study28	0.367925	69	-0.081	0.027	0.694829	0.405478	0.952654	0.916309	0.997651	0.99854
	OSC_study29	0.381181	154	-0.191	-0.01	0.930936	0.537165	0.998448	0.969947	0.999994	0.999842
	OSC_study30	0.390481	28	0.075	0.082	0.368226	0.265743	0.704946	0.806062	0.920736	0.990278
	OSC_study31	0.393982	40	-0.011	0.054	0.522569	0.32987	0.860657	0.878698	0.982263	0.997152
	OSC_study32	0.396706	33	0.028	0.068	0.446569	0.295923	0.793111	0.846669	0.961362	0.994922
	OSC_study33	0.397805	33	0.027	0.068	0.448019	0.296244	0.79506	0.847895	0.962469	0.995214
	OSC_study34	0.398045	75	-0.123	0.017	0.78666	0.441003	0.981181	0.946233	0.999606	0.999591
	OSC_study35	0.398127	36	0.007	0.061	0.486751	0.313719	0.830821	0.865322	0.974147	0.996451
	OSC_study36	0.399054	101	-0.164	0.003	0.875329	0.490301	0.994841	0.964411	0.999962	0.999849
	OSC_study37	0.40006	31	0.04	0.072	0.424775	0.286263	0.77236	0.839064	0.953885	0.994639
	OSC_study38	0.4021	36	0.003	0.06	0.494461	0.316693	0.838434	0.870877	0.976432	0.996788
	OSC_study39	0.405049	36	0	0.06	0.501556	0.318133	0.843466	0.872779	0.978225	0.997095
	OSC_study40	0.418373	53	-0.089	0.032	0.695173	0.39124	0.957273	0.933823	0.998328	0.999507
	OSC_study41	0.423661	43	-0.055	0.044	0.615151	0.358389	0.923245	0.916652	0.994793	0.999128
	OSC_study42	0.453754	26	0.032	0.077	0.444717	0.281733	0.800233	0.868745	0.965976	0.997644
	OSC_study43	0.459897	70	-0.175	0.008	0.86589	0.469702	0.994745	0.974294	0.999971	0.999964
	OSC_study44	0.462188	43	-0.094	0.036	0.69313	0.383696	0.959103	0.946627	0.998554	0.999799
	OSC_study45	0.479262	25	0.017	0.076	0.472325	0.288344	0.827732	0.88735	0.975117	0.998561
	OSC_study46	0.498962	33	-0.074	0.049	0.638626	0.350646	0.940171	0.942852	0.997017	0.999801
	OSC_study47	0.527467	46	-0.172	0.02	0.82738	0.433789	0.991588	0.978957	0.999936	0.999988
	OSC_study48	0.546841	30	-0.099	0.048	0.676981	0.357077	0.957069	0.959005	0.998543	0.999936
	OSC_study49	0.551708	33	-0.127	0.039	0.728719	0.378312	0.973307	0.968155	0.999442	0.999967
	OSC_study50	0.571981	41	-0.194	0.019	0.845733	0.438699	0.994141	0.985688	0.99997	0.999996
	OSC_study51	0.620072	13	0.116	0.126	0.36356	0.218591	0.720983	0.872967	0.935741	0.998893
	OSC_study52	0.624751	280	-0.484	-0.075	0.999981	0.76479	1	0.999906	1	1
	OSC_study53	0.633561	33	-0.208	0.024	0.841239	0.425532	0.994129	0.989233	0.999973	0.999999
	OSC_study54	0.634908	39	-0.247	0.011	0.897805	0.46495	0.998132	0.993263	0.999997	1
	OSC_study55	0.648551	32	-0.216	0.024	0.847018	0.425439	0.994788	0.990491	0.999979	0.999997
	OSC_study56	0.68476	15	-0.013	0.096	0.516999	0.267653	0.877639	0.944615	0.988805	0.99993
	OSC_study57	0.68531	25	-0.189	0.039	0.788662	0.386019	0.987991	0.987646	0.999896	0.999999
	OSC_study58	0.685792	19	-0.104	0.067	0.649621	0.320039	0.951429	0.971735	0.998328	0.99999
	OSC_study59	0.710707	25	-0.214	0.034	0.818173	0.400307	0.992188	0.991398	0.999957	1
	OSC_study60	0.730494	38	-0.337	-0.005	0.957243	0.517437	0.999826	0.998611	1	1
	OSC_study61	0.775222	16	-0.13	0.072	0.66978	0.316505	0.960286	0.98113	0.998936	0.999998
	OSC_study62	0.814535	23	-0.294	0.024	0.885077	0.431257	0.9979	0.997366	0.999997	1
	OSC_study63	0.83126	126	-0.621	-0.091	0.999998	0.800814	1	1	1	1
	OSC_study64	0.839129	30	-0.391	-0.006	0.96438	0.519321	0.999907	0.99949	1	1
	OSC_study65	0.864535	30	-0.416	-0.011	0.972478	0.534459	0.999954	0.999688	1	1
	OSC_study66	0.869439	11	-0.047	0.112	0.551265	0.256542	0.904869	0.970182	0.993683	0.999995
	OSC_study67	0.895136	22	-0.361	0.014	0.925563	0.460249	0.999386	0.999097	1	1
	OSC_study68	0.897634	101	-0.662	-0.094	0.999998	0.805534	1	1	1	1
	OSC_study69	0.911581	9	0.039	0.142	0.462689	0.219212	0.839098	0.95591	0.981067	0.999986
	OSC_study70	0.912932	15	-0.241	0.058	0.784879	0.353258	0.988797	0.995064	0.99992	1
	OSC_study71	0.945679	9	0.004	0.137	0.496509	0.228534	0.867186	0.965758	0.987475	0.999994
	OSC_study72	1.01702	78	-0.748	-0.105	1	0.824449	1	1	1	1
	OSC_study73	1.29163	9	-0.341	0.087	0.791677	0.318729	0.990546	0.998811	0.999949	1
	Note: The effect size of the original study with * is Fisher z transformed partial correlation. All other effect sizes are Fisher z transformed correlations. 'N_r=1*N_o' means that the sample size of the replication study was equal to the sample size of the original study, and 'N_r=5*N_o' means that the sample size of the replication study was five times larger than the sample size of the origina…
