# Supplementary material for: Evaluating meta-analysis as a replication success measure
Source: PLoS One. 2024 Dec 11;19(12):e0308495. doi: 10.1371/journal.pone.0308495 (PMC11633967; doi:10.1371/journal.pone.0308495)
Supplement: S5 Table — (XLSX) [file pone.0308495.s005.xlsx]

## Sheet: Sheet1
	Models	SCORE: p and direction				SCORE: MA
		Brier score		adjusted Brier score		Brier score		adjusted Brier score
		N_r=1*N_o	N_r=5*N_o	N_r=1*N_o	N_r=5*N_o	N_r=1*N_o	N_r=5*N_o	N_r=1*N_o	N_r=5*N_o
	Model 1: sceptic	0.251312	0.194259	-0.00261997	0.118503	0.0689814	0.207004	0.474714	0.0900462
	Model 2: moderate	0.35795	0.37279	-0.196578	-0.221131	0.139877	0.156943	0.251997	0.207681
	Model 3: optimistic	0.401288	0.409086	-0.266945	-0.279196	0.188225	0.196966	0.132302	0.112383
	Note: “p and direction” refers to the (adjusted) Brier scores when replication success was quantified as a significant effect in the replication study combined with the replication effect size being in the same direction as the original effect size (i.e., positive). “MA” refers to the (adjusted) Brier scores when replication success was quantified as a significant meta-analytic result combined wi…
